# Supplementary material for: Preclinical Efficacy and Involvement of AKT, mTOR, and ERK Kinases in the Mechanism of Sulforaphane against Endometrial Cancer
Source: Cancers (Basel). 2020 May 18;12(5):1273. doi: 10.3390/cancers12051273 (PMC7281543; doi:10.3390/cancers12051273)
Supplement: Supplementary file 1 [file cancers-12-01273-s001.zip]

Archive with 7 entries (6 files):
- cancers-800856 supplementary/
- cancers-800856 supplementary/cancers-800856 supplementary.pdf
- cancers-800856 supplementary/Figure S5. The whole western blot figures.pptx
- cancers-800856 supplementary/Supplementary Table 1.xlsx
- cancers-800856 supplementary/Supplementary Table 2.xlsx
- cancers-800856 supplementary/Supplementary Table 3.xls
- cancers-800856 supplementary/Supplementary Table 4.rtf
