# Supplementary material for: Preclinical Efficacy and Involvement of AKT, mTOR, and ERK Kinases in the Mechanism of Sulforaphane against Endometrial Cancer
Source: Cancers (Basel). 2020 May 18;12(5):1273. doi: 10.3390/cancers12051273 (PMC7281543; doi:10.3390/cancers12051273)
Supplement: Supplementary file 1 [file cancers-12-01273-s001.zip › cancers-800856 supplementary/Supplementary Table 1.xlsx]

## Sheet: Sheet 1
Table S1: Proteins identified by mass spectrometry to be significantly altered in expression by sulforaphane treatment of Ishikawa endometrial cancer cells.
Accession	Description	Peptide count	Unique peptides	Confidence score	P value	Mean of Control A	Mean of SFN A	Difference	SE of difference	t ratio	df	q value
PPIA_HUMAN;PAL4A_HUMAN;PAL4D_HUMAN;PAL4G_HUMAN	Peptidyl-prolyl cis-trans isomerase A OS=Homo sapiens GN=PPIA PE=1 SV=2	42	29	323.612	<0.000001	84957	133142	-48185	1564	30.82	1312	<0.000001
PALLD_HUMAN	Palladin OS=Homo sapiens GN=PALLD PE=1 SV=3	6	2	32.2084	<0.000001	85958	42212	43746	1564	27.98	1312	<0.000001
BTNL2_HUMAN	Butyrophilin-like protein 2 OS=Homo sapiens GN=BTNL2 PE=2 SV=1	2	2	11.0948	<0.000001	39192	75047	-35855	1564	22.93	1312	<0.000001
NPM_HUMAN	Nucleophosmin OS=Homo sapiens GN=NPM1 PE=1 SV=2	21	13	184.567	<0.000001	37003	65830	-28827	1564	18.44	1312	<0.000001
ANXA5_HUMAN	Annexin A5 OS=Homo sapiens GN=ANXA5 PE=1 SV=2	51	33	362.543	<0.000001	44802	72930	-28128	1564	17.99	1312	<0.000001
DIRA3_HUMAN	GTP-binding protein Di-Ras3 OS=Homo sapiens GN=DIRAS3 PE=1 SV=1	2	1	9.5247	<0.000001	45991	18621	27370	1564	17.51	1312	<0.000001
4F2_HUMAN	4F2 cell-surface antigen heavy chain OS=Homo sapiens GN=SLC3A2 PE=1 SV=3	27	13	188.18	<0.000001	35040	61031	-25990	1564	16.62	1312	<0.000001
HCFC1_HUMAN	Host cell factor 1 OS=Homo sapiens GN=HCFC1 PE=1 SV=2	12	6	66.8189	<0.000001	34381	9040	25341	1564	16.21	1312	<0.000001
1433E_HUMAN	14-3-3 protein epsilon OS=Homo sapiens GN=YWHAE PE=1 SV=1	41	18	317.437	<0.000001	49077	74317	-25240	1564	16.14	1312	<0.000001
EPHA1_HUMAN	Ephrin type-A receptor 1 OS=Homo sapiens GN=EPHA1 PE=1 SV=4	4	1	20.4077	<0.000001	25591	48261	-22670	1564	14.5	1312	<0.000001
IL7_HUMAN	Interleukin-7 OS=Homo sapiens GN=IL7 PE=1 SV=1	3	3	22.7133	<0.000001	28649	47837	-19188	1564	12.27	1312	<0.000001
TES_HUMAN	Testin OS=Homo sapiens GN=TES PE=1 SV=1	12	3	73.6716	<0.000001	27791	8917	18875	1564	12.07	1312	<0.000001
ANXA1_HUMAN	Annexin A1 OS=Homo sapiens GN=ANXA1 PE=1 SV=2	46	33	380.837	<0.000001	25432	43918	-18486	1564	11.82	1312	<0.000001
ASNS_HUMAN	Asparagine synthetase [glutamine-hydrolyzing] OS=Homo sapiens GN=ASNS PE=1 SV=4	34	20	222.16	<0.000001	33505	50753	-17248	1564	11.03	1312	<0.000001
ARF1_HUMAN;ARF3_HUMAN	ADP-ribosylation factor 1 OS=Homo sapiens GN=ARF1 PE=1 SV=2	18	4	135.169	<0.000001	31373	48388	-17015	1564	10.88	1312	<0.000001
RN114_HUMAN	E3 ubiquitin-protein ligase RNF114 OS=Homo sapiens GN=RNF114 PE=1 SV=1	7	3	40.8833	<0.000001	16384	31513	-15129	1564	9.676	1312	<0.000001
GRDN_HUMAN	Girdin OS=Homo sapiens GN=CCDC88A PE=1 SV=2	39	15	251.221	<0.000001	14185	28374	-14189	1564	9.075	1312	<0.000001
NIT1_HUMAN	Nitrilase homolog 1 OS=Homo sapiens GN=NIT1 PE=1 SV=2	2	1	10.667	<0.000001	27541	41390	-13849	1564	8.857	1312	<0.000001
PRCC_HUMAN	Proline-rich protein PRCC OS=Homo sapiens GN=PRCC PE=1 SV=1	3	1	22.3454	<0.000001	23556	36820	-13265	1564	8.484	1312	<0.000001
IF2B3_HUMAN	Insulin-like growth factor 2 mRNA-binding protein 3 OS=Homo sapiens GN=IGF2BP3 PE=1 SV=2	13	4	83.2067	<0.000001	20636	9105	11531	1564	7.375	1312	<0.000001
RS24_HUMAN	40S ribosomal protein S24 OS=Homo sapiens GN=RPS24 PE=1 SV=1	9	4	68.1359	<0.000001	13654	24879	-11225	1564	7.179	1312	<0.000001
THIO_HUMAN	Thioredoxin OS=Homo sapiens GN=TXN PE=1 SV=3	14	8	82.5312	<0.000001	12291	23428	-11137	1564	7.123	1312	<0.000001
EF1A3_HUMAN;EF1A1_HUMAN	Putative elongation factor 1-alpha-like 3 OS=Homo sapiens GN=EEF1A1P5 PE=5 SV=1	44	10	306.957	<0.000001	12860	23597	-10737	1564	6.867	1312	<0.000001
NGAL_HUMAN	Neutrophil gelatinase-associated lipocalin OS=Homo sapiens GN=LCN2 PE=1 SV=2	1	1	5.1405	<0.000001	20688	31279	-10591	1564	6.774	1312	<0.000001
RS5_HUMAN	40S ribosomal protein S5 OS=Homo sapiens GN=RPS5 PE=1 SV=4	13	5	100.42	<0.000001	15085	24517	-9432	1564	6.033	1312	<0.000001
TALDO_HUMAN	Transaldolase OS=Homo sapiens GN=TALDO1 PE=1 SV=2	31	23	206.015	<0.000001	15710	24797	-9087	1564	5.812	1312	<0.000001
TCTP_HUMAN;TCTP8_HUMAN;TPT1L_HUMAN	Translationally-controlled tumor protein OS=Homo sapiens GN=TPT1 PE=1 SV=1	10	7	82.5423	<0.000001	14445	23306	-8861	1564	5.667	1312	<0.000001
AP1B1_HUMAN;CARF_HUMAN;DKKL1_HUMAN	Translationally-controlled tumor protein OS=Homo sapiens GN=TPT1 PE=1 SV=1				<0.000001	13357	22079	-8721	1564	5.578	1312	<0.000001
CLC14_HUMAN	C-type lectin domain family 14 member A OS=Homo sapiens GN=CLEC14A PE=1 SV=1	2	1	18.8674	<0.000001	9773	18413	-8640	1564	5.526	1312	<0.000001
PSME3_HUMAN	Proteasome activator complex subunit 3 OS=Homo sapiens GN=PSME3 PE=1 SV=1	6	4	41.879	<0.000001	10364	18242	-7878	1564	5.039	1312	5e-06
PCP_HUMAN	Lysosomal Pro-X carboxypeptidase OS=Homo sapiens GN=PRCP PE=1 SV=1	9	3	51.0607	2e-06	10568	18019	-7451	1564	4.765	1312	1.9e-05
DCBD1_HUMAN	Discoidin, CUB and LCCL domain-containing protein 1 OS=Homo sapiens GN=DCBLD1 PE=1 SV=2	1	1	9.6836	2e-06	13897	6447	7450	1564	4.765	1312	1.9e-05
TXND6_HUMAN	Thioredoxin domain-containing protein 6 OS=Homo sapiens GN=NME9 PE=2 SV=1	4	1	21.7391	3e-06	10141	17428	-7286	1564	4.66	1312	3e-05
TEX36_HUMAN	Testis-expressed sequence 36 protein OS=Homo sapiens GN=TEX36 PE=2 SV=1	1	1	5.3348	5e-06	12714	19898	-7184	1564	4.595	1312	4e-05
CALM_HUMAN	Calmodulin OS=Homo sapiens GN=CALM1 PE=1 SV=2	20	9	125.182	1.3e-05	8998	15839	-6841	1564	4.375	1312	0.000106
PCY1A_HUMAN	Choline-phosphate cytidylyltransferase A OS=Homo sapiens GN=PCYT1A PE=1 SV=2	2	1	16.0568	8e-05	9415	3230	6185	1564	3.956	1312	0.000634
MTPN_HUMAN	Myotrophin OS=Homo sapiens GN=MTPN PE=1 SV=2	4	2	27.9193	0.000121	8069	14097	-6028	1564	3.856	1312	0.000929
RS4Y1_HUMAN	40S ribosomal protein S4, Y isoform 1 OS=Homo sapiens GN=RPS4Y1 PE=1 SV=2	8	1	76.1264	0.000171	6715	12609	-5894	1564	3.77	1312	0.001275
AN32B_HUMAN	Acidic leucine-rich nuclear phosphoprotein 32 family member B OS=Homo sapiens GN=ANP32B PE=1 SV=1	19	5	129.386	0.000197	8095	13932	-5837	1564	3.733	1312	0.001435
SRP14_HUMAN	Signal recognition particle 14 kDa protein OS=Homo sapiens GN=SRP14 PE=1 SV=2	4	1	22.9382	0.000404	4275	9820	-5545	1564	3.546	1312	0.002868
TRXR1_HUMAN;TRXR2_HUMAN	Thioredoxin reductase 1, cytoplasmic OS=Homo sapiens GN=TXNRD1 PE=1 SV=3	17	8	117.885	0.000791	7672	12931	-5259	1564	3.364	1312	0.005476
CAD19_HUMAN	Cadherin-19 OS=Homo sapiens GN=CDH19 PE=2 SV=1	5	2	32.1139	0.000868	9202	14420	-5219	1564	3.338	1312	0.005864
TRA2A_HUMAN	Transformer-2 protein homolog alpha OS=Homo sapiens GN=TRA2A PE=1 SV=1	4	2	25.138	0.000898	9858	4654	5204	1564	3.328	1312	0.005926
FGFP1_HUMAN	Fibroblast growth factor-binding protein 1 OS=Homo sapiens GN=FGFBP1 PE=1 SV=1	2	1	21.6444	0.000938	9294	14479	-5185	1564	3.316	1312	0.006048
XYLT1_HUMAN	Xylosyltransferase 1 OS=Homo sapiens GN=XYLT1 PE=1 SV=1	7	4	37.8895	0.000976	9509	14676	-5167	1564	3.305	1312	0.006153
CLNK_HUMAN	Cytokine-dependent hematopoietic cell linker OS=Homo sapiens GN=CLNK PE=1 SV=2	2	1	11.1507	0.001338	7389	12415	-5026	1564	3.215	1312	0.00819
LASP1_HUMAN	LIM and SH3 domain protein 1 OS=Homo sapiens GN=LASP1 PE=1 SV=2	7	5	45.177	0.001356	9845	14865	-5020	1564	3.211	1312	0.00819
