# Supplementary material for: Preclinical Efficacy and Involvement of AKT, mTOR, and ERK Kinases in the Mechanism of Sulforaphane against Endometrial Cancer
Source: Cancers (Basel). 2020 May 18;12(5):1273. doi: 10.3390/cancers12051273 (PMC7281543; doi:10.3390/cancers12051273)
Supplement: Supplementary file 1 [file cancers-12-01273-s001.zip › cancers-800856 supplementary/Supplementary Table 2.xlsx]

## Sheet: Sheet1
Table S2. Networks identified by Ingenuity analysis to be significantly altered in Ishikawa endometrial cancer cells by sulforaphane.
ID	Molecules in Network	Score	Focus Molecules	Top Diseases and Functions
1	ANXA1,ANXA5,ASNS,Actin,Ap1,CCDC88A,CD3,CDH19,CDK4/6,CLEC14A,CLNK,ERK1/2,F Actin,Histone h3,IGF2BP3,IL7,Immunoglobulin,Interferon alpha,LASP1,MTPN,NIT1,NPM1,PALLD,PCYT1A,PI3K (complex),RNA polymerase II,SLC3A2,SRP14,TALDO1,TCR,TES,TRA2A,TXN,XYLT1,estrogen receptor	58	22	Cell-To-Cell Signaling and Interaction, Cellular Movement, Hematological System Development and Function
2	40S Ribosome-eIF3-mRNA-eIF4A-eIF4B-eIF4E-eIF4G,ANP32B,Akt,BTNL2,DCTN1-ALK,ERK,FGFBP1,HCFC1,HCG11,Hsp70,IL1,IgG,Insulin,Jnk,LCN2,Mapk,NFkB (complex),P38 MAPK,PRCP,PSME3,PWWP2A-ROS1,RAS,RNA18SN5,RNR3,RPS24,RPS4Y1,RPS5,Ribosomal 40s subunit,Rn18s,Rn18s-rs2,Rn18s-rs6,Rnr,Vegf,YWHAE,caspase	24	11	Cancer, Dermatological Diseases and Conditions, Organismal Injury and Abnormalities
3	AQP11,ARAP2,Cma2/Mcpt9,DCBLD1,DIRAS3,EGFR,EPHA1,Eda,Fcr,GMPR,Grb2-Shc1-Sos,HRAS,HRH4,IFNG,Il8r,MT1B,MT1F,MT1L,Mannosidase Alpha,PCDHGA3,PRCC,RAB20,RNF114,Raet1a,SH2D3C,SH3BGRL,SLC3A1,SPON1,ST18,UDP-N-acetylglucosamine,ganglioside GD1b,ganglioside GQ1B,miR-542-3p (miRNAs w/seed GUGACAG),mir-542,neopterin	9	5	Cancer, Neurological Disease, Organismal Injury and Abnormalities
4	NME9,RAN	3	1	Increased Levels of Albumin, Molecular Transport, Cellular Assembly and Organization
5	IRF3,PPP1CC,TEX36	2	1	Cell Cycle, Cellular Movement, Infectious Diseases
