# Supplementary material for: Preclinical Efficacy and Involvement of AKT, mTOR, and ERK Kinases in the Mechanism of Sulforaphane against Endometrial Cancer
Source: Cancers (Basel). 2020 May 18;12(5):1273. doi: 10.3390/cancers12051273 (PMC7281543; doi:10.3390/cancers12051273)
Supplement: Supplementary file 1 [file cancers-12-01273-s001.zip › cancers-800856 supplementary/Supplementary Table 3.xls]

## Sheet: Sheet0
Table S3. Ingenuity-predicted upstream regulators of sulforaphane-mediated proteomic alterations in Ishikawa endometrial cancer cells.
© 2000-2020 QIAGEN. All rights reserved.
Upstream Regulator	Expr Fold Change	Molecule Type	Predicted Activation State	Activation z-score	Flags	p-value of overlap	Target Molecules in Dataset	Mechanistic Network
MYC		transcription regulator	Activated	2.579		0.000256	ANXA5,ASNS,NPM1,RPS24,RPS4Y1,RPS5,SLC3A2,TES,TXN
beta-estradiol		chemical - endogenous mammalian	Activated	2.563		0.0122	ANXA1,EPHA1,FGFBP1,IL7,LCN2,NPM1,SLC3A2,TXN,YWHAE
lipopolysaccharide		chemical drug	Activated	2.217	bias	0.00227	ANXA1,ANXA5,IL7,LASP1,LCN2,RPS5,SLC3A2,TALDO1,TXN,YWHAE
nitrofurantoin		chemical drug	Activated	2		0.000228	ANXA5,ASNS,PCYT1A,TXN
PD98059		chemical - kinase inhibitor		-0.937	bias	0.00349	ANXA1,FGFBP1,PCYT1A,SLC3A2,TXN
D-glucose		chemical - endogenous mammalian		-1.078		0.0315	ANXA1,ASNS,SLC3A2,TALDO1
sirolimus		chemical drug		-1.942	bias	4.98e-07	ANXA5,ASNS,IL7,LCN2,NPM1,PSME3,RPS24,RPS5,SLC3A2
RICTOR		other	Inhibited	-2	bias	0.00145	PSME3,RPS24,RPS4Y1,RPS5
